# Supplementary material for: Biosynthesis of Silver Chloride Nanoparticles by Rhizospheric Bacteria and Their Antibacterial Activity against Phytopathogenic Bacterium Ralstonia solanacearum
Source: Molecules. 2021 Dec 30;27(1):224. doi: 10.3390/molecules27010224 (PMC8746595; doi:10.3390/molecules27010224)
Supplement: Supplementary file 1 [file molecules-27-00224-s001.zip]

Archive with 1 entries (1 files):
- molecules-1521880-supplementary.pdf
